# Supplementary material for: Life History Traits Reflect Changes in Mediterranean Butterfly Communities Due to Forest Encroachment
Source: PLoS One. 2016 Mar 21;11(3):e0152026. doi: 10.1371/journal.pone.0152026 (PMC4801352; doi:10.1371/journal.pone.0152026)
Supplement: S1 Raw Data — (XLSX) [file pone.0152026.s003.xlsx]

## Sheet: envi_data
Locality code	Air Temperature	Cloudiness	Wind	Nectar	Water	Forest encroachment	Route	Longitude	Latitude	Altitude	Exposure	Slope	Herdsman's hut	Village	Vegetation composition				Canopy cover	Number of butterfly species
															Veg1	Veg2	Veg3	Veg4
l1f1a	124.1	4	6	7	4	1	1	39.3228	20.5589	23	2	2	116	4100	2.9766	1.1272	2.7579	1.2157	5	13
l1f1b	112.8	4	4	4	1	1	1	39.2838	20.4868	128	5	2	260	3364	3.0138	2.3543	3.0493	1.5086	10	9
l1f1c	119.5	4	5	5	0	1	0	39.4146	20.4721	132	5	1	179	1160	3.3179	1.247	2.632	1.142	5	7
l1f1d	120.3	4	4	9	2	1	1	39.4335	20.4967	113	2	2	1269	1051	3.2228	1.1057	1.8903	1.0698	2	10
l1f1e	110.5	4	5	4	0	1	1	39.4147	20.4737	139	4	2	82	1270	3.262	1.389	2.3888	1.2097	18	6
l1f2a	124.8	4	5	6	4	2	1	39.3414	20.5537	34	2	2	409	2025	3.2411	1.1268	1.6381	1.0524	25	15
l1f2b	108.9	4	4	2	0	2	1	39.282	20.4532	202	5	2	38	540	3.9225	2.0047	2.1925	1.6258	25	5
l1f2c	111.5	4	4	3	0	2	1	39.2929	20.4685	200	2	1	140	2039	2.4241	1.6303	2.9891	1.8357	25	12
l1f2d	105.5	4	4	4	0	2	1	39.2863	20.4752	201	4	1	570	2380	2.7654	1.8162	2.9585	1.7684	30	10
l1f2e	107.9	4	4	8	4	2	1	39.2883	20.4793	143	4	1	206	2800	2.1607	1.8245	3.1109	2.8741	30	8
l1f3a	121.5	4	5	6	4	3	1	39.3382	20.5547	34	2	2	788	2200	2.9168	2.1222	2.9101	0.8651	90	12
l1f3b	122.5	4	5	6	3	3	1	39.3601	20.5469	36	1	2	295	908	2.3293	2.6018	2.7166	0.9585	90	9
l1f3c	106.6	4	4	2	0	3	1	39.2935	20.4648	193	1	2	216	1780	2.6626	2.6858	2.978	1.7548	95	5
l1f3d	107.8	4	4	5	1	3	0	39.2682	20.5002	61	2	2	450	2850	2.5969	3.1032	3.0017	1.7403	90	10
l1f3e	118.3	4	4	1	0	3	1	39.3035	20.5129	81	5	2	720	1160	3.218	1.8483	2.2859	1.4981	90	5
l1z1a	101.6	4	5	4	0	1	0	39.5422	20.522	718	4	3	400	670	2.6793	1.811	3.2919	1.6768	5	14
l1z1b	106.6	4	5	6	0	1	1	39.5457	20.5106	953	4	1	586	604	2.012	1.5853	2.7521	2.5697	5	21
l1z1c	114.7	4	5	7	0	1	1	39.5708	20.5236	733	4	3	1438	2023	2.4289	1.981	2.8649	2.1149	5	20
l1z1d	107.8	4	5	6	1	1	1	39.5728	20.5261	837	1	1	1231	1794	1.872	1.4408	3.1927	2.7958	5	18
l1z1e	119.6	4	4	3	1	1	1	39.5454	20.5508	524	1	3	540	209	2.5881	1.5552	2.6278	1.8476	3	10
l1z2a	113.1	4	4	3	0	2	0	39.5714	20.5439	552	4	3	257	368	2.9603	1.6855	2.6181	1.4421	25	13
l1z2b	108.9	4	5	5	0	2	1	39.5688	20.5292	688	1	2	1001	1555	2.3053	1.8506	2.8161	1.6551	15	20
l1z2c	108.6	4	6	6	0	2	1	39.5704	20.5195	751	4	2	1838	2384	2.0089	1.9454	2.4117	2.0903	25	22
l1z2d	120.3	4	4	9	2	2	0	39.558	20.5639	284	5	1	196	276	2.3989	2.4746	2.6894	1.9177	25	22
l1z2e	117.3	4	4	5	0	2	1	39.5468	20.5503	511	3	2	373	443	2.6096	1.4865	2.8461	2.0783	25	13
l1z3a	113.8	4	4	3	0	3	0	39.5693	20.5436	620	1	2	280	560	2.8859	1.6577	2.281	1.9315	65	9
l1z3b	120.9	4	4	2	0	3	1	39.5721	20.5524	366	4	2	238	440	2.863	2.1759	2.8549	1.9386	55	8
l1z3c	122.3	4	4	2	0	3	1	39.5643	20.5523	363	2	2	312	694	2.2465	3.208	2.7447	2.3049	90	7
l1z3d	102.8	5	4	5	0	3	0	39.5359	20.5503	653	2	2	414	1279	2.3328	3.4014	2.8147	2.1919	55	13
l1z3e	98.9	4	5	4	0	3	0	39.5396	20.5368	677	1	2	1329	1563	2.0265	2.5415	2.4651	2.177	60	10
l2b1a	119.7	4	4	6	0	1	1	36.8787	22.5989	184	3	1	650	3600	4.4096	1.9653	2.1244	2.1851	10	8
l2b1b	116.1	4	5	4	0	1	0	36.8626	22.6422	177	2	1	1560	2200	4.4508	1.8032	2.198	2.0515	5	8
l2b1c	120	4	6	2	0	1	1	36.8958	22.6511	164	5	1	320	1150	4.4979	1.6998	2.3948	1.97	10	7
L2b1d	122.5	4	5	6	0	1	1	36.9234	22.6464	118	5	1	690	2055	4.4558	2.1443	3.1606	0.873	10	12
l2b1e	127.3	4	5	1	0	1	1	36.9392	22.6473	113	1	1	880	2450	4.0561	1.9516	2.6748	1.6635	10	11
l2b2a	124.5	4	4	2	0	2	1	36.8577	22.6219	83	1	1	718	2050	5.1719	2.0719	2.2808	2.1984	25	7
l2b2b	125.7	4	6	6	0	2	1	36.9162	22.6439	161	5	1	650	1411	4.6091	2.0329	2.4668	1.625	25	8
l2b2c	110.8	4	7	8	4	2	1	36.9665	22.5996	80	4	3	1300	4600	3.9082	1.7475	2.2664	1.1922	25	9
l2b2e	123	4	7	4	0	2	0	36.9367	22.6178	204	2	1	1048	4270	4.0673	1.7766	2.1479	2.1465	25	5
l2b2f	121	5	7	1	0	2	1	36.9287	22.627	245	4	3	1083	4335	4.2547	1.1033	1.7538	1.4099	25	5
l2b3a	126.1	4	6	6	4	3	1	36.966	22.6038	75	5	2	1031	4560	4.2703	2.2807	2.7386	2.2478	55	11
l2b3b	128.3	4	4	2	0	3	1	36.9393	22.6457	99	1	2	760	2600	4.1538	2.505	2.6836	2.0774	65	4
l2b3c	134.7	4	4	4	0	3	1	36.941	22.6286	68	2	2	290	3150	4.3941	2.3749	2.5862	2.3874	55	7
l2b3e	123.2	4	6	1	0	3	1	36.9376	22.6158	215	2	2	1215	4250	4.3406	2.1061	2.4957	2.1859	60	4
l2b3f	129.5	6	4	1	2	3	0	36.9346	22.6329	50	4	2	480	3600	4.0064	2.3989	2.8093	2.3303	60	7
l2y1d	101.9	4	5	6	0	1	1	37.1199	22.3295	721	2	2	152	325	3.1416	1.4654	2.5656	2.2747	10	10
l2y1e	106.7	4	6	4	0	1	1	37.1085	22.3454	713	5	2	1152	722	3.314	3.0555	3.2609	2.0972	5	15
l2y2a	106.1	4	5	4	1	2	0	37.1176	22.3313	644	2	3	480	412	3.5754	1.7001	2.328	1.9945	20	14
l2y2d	98.1	4	5	3	1	2	1	37.1265	22.3351	550	5	2	489	664	2.9109	1.1398	3.0076	1.877	25	10
l2y3a	101.9	4	5	2	0	3	1	37.1189	22.3293	737	2	2	253	400	3.3718	2.0278	2.1673	2.1018	75	6
l2y3b	99.8	4	6	4	0	3	1	37.1047	22.3368	833	5	2	185	1068	3.9896	2.3017	2.7194	2.1481	80	6
l2z1a	102.1	5	5	3	0	1	0	37.0382	22.359	923	1	2	447	1356	2.9074	1.5915	2.5445	1.8375	10	10
l2z1b	114.4	4	7	7	0	1	1	37.0323	22.3829	787	1	2	1115	938	3.1045	2.7559	3.3713	2.2612	10	15
l2z1c	107.2	4	6	4	1	1	1	37.0344	22.4025	313	1	3	440	1529	3.6446	2.4889	2.5382	1.817	25	9
l2z2e	90.3	5	6	8	1	2	1	37.0464	22.3481	1113	3	2	1019	2600	2.8425	1.6909	2.3674	1.9739	20	18
l2z2f	108.5	5	6	5	0	2	0	37.0343	22.388	780	4	2	1500	1416	3.2001	2.251	2.3889	2.6833	25	8
l2z2g	124.1	4	5	4	0	2	0	37.0632	22.3783	375	5	2	630	360	3.6844	3.2427	3.7417	2.0856	20	9
l2z3c	125.3	5	4	2	0	3	1	37.0628	22.3765	464	2	3	500	560	3.3659	3.5675	3.0988	3.2769	75	8
l2z3d	125.5	5	4	4	4	3	1	37.0618	22.3755	522	2	3	506	700	2.7757	3.9702	2.9691	1.4088	85	7
l2z3e	126.5	5	5	1	0	3	0	37.0607	22.3779	493	1	3	340	450	3.0979	3.9257	2.6918	3.0995	80	5
l3a1d	99.1	4	4	3	0	1	1	38.4192	22.5446	551	3	1	940	1300	3.1348	1.2602	2.2536	2.1004	5	8
l3a2c	96.2	4	5	5	0	2	1	38.4058	22.5167	655	4	1	590	1600	2.9705	1.9349	2.343	2.4249	45	9
l3a2d	99.7	4	6	4	0	2	1	38.3906	22.5366	634	2	1	2000	2960	3.5147	1.5297	2.149	2.2987	30	8
l3a2e	107.4	4	4	3	0	2	0	38.3828	22.5197	332	5	2	630	1350	4.0286	1.7127	2.0178	2.1725	40	4
l3b1a	110.5	5	5	6	0	1	0	38.3861	22.284	229	4	2	1100	2076	3.6413	1.2452	1.899	1.9245	2	11
l3b1b	107.4	4	6	4	0	1	1	38.4004	22.25	635	2	1	170	3029	3.003	1.0104	2.5053	2.2916	7	11
l3b1c	113.9	4	8	3	0	1	1	38.3869	22.2563	350	5	2	336	1654	3.5382	1.3735	2.3162	2.2317	5	4
l3b1e	108.7	4	6	6	1	1	1	38.4007	22.2794	674	5	1	1196	3500	2.9033	1.0689	2.2643	2.7933	5	15
l3b2a	108.6	5	6	3	0	2	1	38.3827	22.2854	168	5	1	1000	1500	3.4833	1.292	1.868	1.8367	35	8
l3b2b	115.2	5	5	3	0	2	0	38.3827	22.2775	319	4	2	818	1929	4.5282	2.2499	2.3221	2.4568	20	5
l3b3a	109	4	6	2	0	3	0	38.3874	22.2797	271	2	2	1156	2560	3.8808	1.9712	2.2263	2.3431	70	4
l3b3b	114.6	4	5	2	0	3	0	38.3842	22.2562	255	5	2	211	1380	4.0111	1.6059	2.4159	2.1083	65	5
l3b3c	109.9	4	5	2	0	3	0	38.459	22.3783	345	4	2	410	1067	3.9042	1.1436	1.9668	2.6113	40	6
l3b3d	110	4	6	2	0	3	1	38.4024	22.2935	725	5	1	35	2256	3.1102	1.3703	2.5661	3.2821	60	6
l3b3e	114.7	4	4	4	0	3	0	38.393	22.3074	247	4	2	1329	2252	3.3968	0.9669	2.379	3.2182	45	7
l3y1a	107.9	6	5	7	0	1	1	38.5298	22.2164	650	4	3	300	1030	2.6193	1.0096	2.1974	2.4976	5	13
l3y1b	104.9	6	6	4	0	1	1	38.5286	22.2255	750	4	3	270	1800	3.0893	0.9985	1.2617	1.9956	5	10
l3y1c	92.7	5	7	2	0	1	1	38.5824	22.2082	722	5	3	690	3100	2.7716	0.7901	0	2.1274	10	6
l3y1d	101.5	4	7	5	1	1	0	38.6344	22.2078	685	4	2	370	1148	2.9008	1.1479	2.0067	2.3001	7	11
l3y1e	99.8	4	5	5	1	1	1	38.4684	22.2326	564	4	1	300	1320	2.4999	1.2667	2.5875	2.8972	7	8
l3y2a	103.6	4	5	3	0	2	0	38.4457	22.2411	596	5	2	290	1181	2.5174	1.5072	2.2654	2.345	25	11
l3y2b	110.1	5	4	4	0	2	1	38.4862	22.2239	544	2	1	460	1056	2.7894	1.7429	2.81	2.9502	20	6
l3y2c	92	5	6	4	0	2	0	38.5814	22.2142	791	4	3	1550	3400	2.6012	1.2677	0.3133	2.0848	25	9
l3y2d	107.8	5	7	2	0	2	0	38.5833	22.2029	598	2	3	540	2900	2.8051	1.0599	1.4587	2.3955	25	8
l3y2e	95.6	5	4	5	0	2	1	38.6352	22.2011	556	1	2	390	1680	2.5305	1.4521	2.0308	2.4273	40	11
l3y3a	108.1	5	4	3	0	3	1	38.5284	22.2193	678	4	3	34	1260	2.2467	1.3567	1.3839	2.0776	60	12
l3y3b	94.6	4	6	1	0	3	1	38.6356	22.206	648	5	2	340	1250	2.8723	1.8257	1.9914	2.3378	60	6
l3y3c	106.8	4	4	0	1	3	0	38.6363	22.2105	752	5	3	700	900	2.7478	1.8842	2.1458	2.2566	70	6
l3y3e	110.5	5	5	5	1	3	1	38.4853	22.2224	515	1	1	420	938	2.8135	1.5182	2.8374	2.931	70	10
l3y3f	110.7	4	4	6	1	3	1	38.486	22.2206	497	1	1	240	620	2.4992	1.8346	2.3941	2.7693	60	10
l4c1a	118.5	5	4	5	0	1	0	41.4541	21.8979	258	1	2	935	1420	0.9045	1.574	2.5737	0.6269	5	16
l4c1b	121.1	5	6	3	0	1	1	41.4486	21.8893	300	2	3	502	1312	1.3885	0.7092	2.7468	0.9665	5	6
l4c1c	121.9	4	4	7	0	1	1	41.4432	21.8237	295	5	2	1970	2100	0.8457	0.1935	1.7097	1.976	5	15
l4c1d	99	4	4	6	0	1	1	41.4982	21.8703	469	2	1	1176	1798	1.2791	1.0443	2.8634	1.4685	5	12
l4c1e	109.1	4	5	6	4	1	1	41.5057	21.8774	316	5	3	172	690	1.7293	0	2.7312	1.9903	2	23
l4c2a	118.1	5	4	5	4	2	1	41.4839	21.896	214	5	2	560	569	2.1579	0.1195	2.7616	1.1765	15	13
l4c2b	119.2	4	4	5	0	2	1	41.4538	21.9013	241	4	2	1040	1680	1.3363	0.512	2.8006	1.3557	25	10
l4c2c	121.4	5	6	5	0	2	1	41.4498	21.8859	341	2	2	790	1100	1.6043	0.492	2.4543	1.5607	20	12
l4c2d	113.4	4	4	8	0	2	1	41.4477	21.8069	365	5	2	600	800	1.6717	0.3553	2.291	1.5243	25	14
l4c2e	113.3	4	6	4	0	2	1	41.5028	21.8789	378	1	2	770	480	1.7862	1.0435	2.5502	1.1562	20	12
l4c3a	129.4	5	4	5	2	3	1	41.4346	21.8824	236	5	2	1570	1740	1.9462	1.0466	2.1747	1.3065	70	7
l4c3b	122	4	5	4	0	3	1	41.4449	21.8182	341	2	3	1540	1734	0.9088	2.8685	2.2421	0.9327	65	8
l4c3c	127.5	4	4	4	0	3	1	41.4341	21.8732	251	2	2	2100	2050	0.9662	1.0706	2.6232	0	45	11
l4c3d	114.7	5	4	3	4	3	1	41.4354	21.8587	223	4	2	1500	1500	1.2402	0.8121	3.0919	0.6402	70	14
l4c3e	111.9	4	4	5	0	3	1	41.4995	21.8734	456	4	3	1350	919	1.464	1.4251	2.5267	0.7294	55	8
l4x1a	99.5	4	4	8	0	1	1	41.3422	21.6897	716	1	1	442	1180	0.1085	0.8876	3.6923	2.8446	5	17
l4x1b	106	4	5	8	0	1	1	41.3531	21.6911	687	5	1	350	1950	0.6323	1.1141	3.4919	2.2215	15	20
l4x1c	102.8	6	5	9	4	1	1	41.3553	21.6238	842	2	2	491	500	0.4605	0.9158	3.3931	2.7032	5	21
l4x1d	99	5	7	8	0	1	0	41.2699	21.7328	789	2	1	1380	1379	1.1597	0.8801	2.9609	3.0754	3	15
l4x1e	115.5	4	5	6	1	1	0	41.2384	21.6121	906	1	2	1480	1584	1.1905	0.8571	3.1389	2.298	2	15
l4x2a	98.6	4	4	7	2	2	1	41.3457	21.6836	707	2	1	530	1870	0	1.7506	2.5085	2.0225	20	15
l4x2b	94.8	5	4	7	0	2	0	41.3332	21.6994	817	5	2	535	541	0.3724	2.3795	2.9661	2.3768	30	18
l4x2c	104	5	6	3	0	2	1	41.3559	21.6861	706	5	1	770	2440	0.8014	1.9882	2.7188	2.5966	35	16
l4x2d	111	5	6	4	1	2	1	41.2628	21.7072	644	5	3	1121	1200	1.4497	1.2257	3.0072	2.4944	30	13
l4x2e	113.3	4	5	8	4	2	0	41.2256	21.6524	794	4	1	842	2013	1.1307	1.1137	2.5525	2.2113	15	22
l4x3a	107.7	4	4	5	0	3	1	41.3583	21.6831	739	1	2	1098	2867	1.4607	3.4932	1.7715	1.5581	85	18
l4x3b	118.4	4	4	2	0	3	1	41.3614	21.695	716	2	2	800	2278	0.8174	2.6694	1.4839	2.4823	65	13
l4x3c	112.4	5	5	6	0	3	1	41.2388	21.6405	807	1	3	1800	2049	0.6071	3.1306	0.7951	2.2118	90	14
l4x3d	114.8	5	5	10	4	3	1	41.2529	21.5984	1106	2	2	2540	2600	0.703	1.7209	2.7326	0.8951	65	20
l4x3e	112.5	4	5	6	0	3	1	41.243	21.6312	828	2	3	1920	1923	0.3392	3.3282	0.7821	1.7982	50	23
l5a1a	105.4	4	9	7	0	1	1	41.884	25.8169	251	5	1	2816	2816	1.3517	1.1673	2.6084	3.5164	0	14
l5a1b	104.8	6	7	8	1	1	1	41.8808	25.8054	216	5	1	3844	3844	1.4847	1.5882	2.3709	2.2269	5	15
l5a1c	113.2	4	9	8	0	1	1	41.8851	25.8414	237	2	1	840	778	1.2137	1.6947	2.1258	2.6079	15	13
l5a1d	116	4	8	6	0	1	1	41.8692	25.7112	300	4	1	2000	2100	1.2539	1.4336	2.4436	2.9977	0	14
l5a1e	109.9	6	6	5	2	1	0	41.8614	25.7195	261	1	1	1900	2200	1.0198	1.46	2.6996	3.0337	1	17
l5a2a	110.5	4	9	5	0	2	1	41.8815	25.8241	255	5	1	2298	2382	1.4912	1.7561	2.4491	2.4975	40	14
l5a2b	111.1	4	8	6	0	2	1	41.8792	25.8404	260	5	1	1180	1295	1.1433	1.4888	2.4579	2.9854	20	13
l5a2c	117	5	7	6	0	2	1	41.8789	25.8324	245	1	1	1760	1785	1.3659	1.6972	2.134	2.9045	30	16
l5a2d	116.4	5	7	8	1	2	1	41.8758	25.71	260	4	1	1640	1700	1.6257	1.7524	2.3938	2.7406	20	17
l5a2e	106.3	5	9	6	2	2	1	41.8601	25.73	265	2	1	700	860	1.2117	1.8439	2.2415	2.8229	25	15
l5a3a	112.7	5	6	4	0	3	1	41.8779	25.885	232	2	1	2150	2450	1.48	1.8856	2.335	1.8933	80	12
l5a3b	120.1	5	5	4	4	3	0	41.8876	25.8858	245	4	1	1650	1640	1.2813	3.1322	1.7833	1.5484	90	8
l5a3c	115.2	4	5	3	0	3	1	41.8691	25.7116	298	2	1	2100	2070	1.2816	2.5027	2.0052	1.903	50	13
l5a3f	119.4	5	5	7	0	3	1	41.8772	25.7112	249	2	2	1400	1200	1.4301	2.5917	1.7117	2.0841	60	15
l5a3g	120.6	5	7	3	0	3	1	41.9081	25.7372	203	2	1	850	900	1.1975	2.645	1.9365	2.1013	50	13
l5x1a	108	5	6	7	0	1	0	41.5284	25.4589	417	5	1	262	1200	1.3774	1.1391	2.9416	3.1611	0	13
l5x1b	103.6	5	8	7	0	1	1	41.5237	25.493	502	4	1	406	427	1.7351	1.6191	2.2993	2.5502	5	19
l5x1c	93.3	6	8	6	0	1	0	41.5202	25.5009	503	1	2	358	490	1.3877	1.7811	2.4099	2.7345	3	11
l5x1d	99	7	5	7	0	1	1	41.5633	25.515	363	5	1	666	713	1.6854	2.2895	2.2342	1.8858	3	13
l5x1e	89.9	4	8	9	0	1	0	41.4903	25.4784	603	4	2	450	496	1.1104	1.9452	2.6991	2.916	5	19
l5x2a	107.2	5	5	6	0	2	1	41.5277	25.4532	398	4	1	262	1630	1.6392	1.9701	2.5272	2.1007	25	18
l5x2b	102.1	5	7	6	0	2	1	41.5255	25.4879	496	1	2	700	660	1.8453	1.7011	2.3434	2.075	30	16
l5x2c	104.6	6	6	4	0	2	0	41.5453	25.5013	504	5	2	564	570	1.626	2.9241	2.6304	1.7689	25	10
l5x2d	106	5	5	5	0	2	1	41.5669	25.5122	371	1	1	370	300	1.6485	3.7828	1.8748	0.7875	30	15
l5x2e	88.1	4	6	7	0	2	1	41.4933	25.4826	562	4	2	270	260	1.3066	2.901	2.2852	2.4319	30	13
l5x3a	110.4	5	6	5	0	3	1	41.5315	25.4692	522	5	2	480	430	1.3543	2.7589	2.0385	1.9191	75	11
l5x3b	89.1	5	7	4	4	3	1	41.5153	25.5064	535	2	2	500	470	1.536	2.7763	1.7395	1.891	95	12
l5x3c	104	5	5	2	0	3	0	41.5728	25.5068	426	2	1	395	427	1.4616	3.4046	2.2463	1.4039	75	7
l5x3d	105.3	5	4	3	2	3	0	41.5046	25.4414	378	1	2	865	895	1.2	3.4123	2.1579	1.8133	60	11
l5x3e	88.3	4	6	2	4	3	0	41.489	25.4567	549	1	1	568	564	0.8321	3.2596	2.2195	2.2528	55	14

## Sheet: species_data
Locality code / Butterfly Species Name	acaciae	acteon	adippe	admetus	aegeria	agestis	aglaja	alceae	alciphron	alexanor	alexis	alfacariensis	anteros	anthelea	antiopa	arcania	arethusa	argiolus	argus	arion	aristaeus	armoricanus	atalanta	athalia	aurinia	ausonia	balkanicus	bellargus	brassicae	briseis	c-album	cardamines	cardui	cecilia	celtis	cerisy	cinarae	cinxia	circe	cleopatra	coridon	crataegi	crocea	daphne	dia	didyma	dorylas	dryas	duponcheli
l1f3a	0	0	0	0	0	0	0	1	0	0	0	0	0	0	1	0	0	2.5	0	0	0	0	2.5	0	0	0	1	0	0	0	0	0	9	0	0	0	0	0	0	0	0	2.5	4.5	0	0	0	0	0	0
l1f3b	0	1	0	0	2.5	1	0	0	0	0	0	0	0	0	0	0	0	1	0	0	0	0	0	0	0	0	0	0	2.5	0	0	0	15.5	0	0	0	0	1	0	1	0	2.5	0	0	0	0	0	0	0
l1f3c	0	0	0	0	0	0	0	1	0	1	0	0	0	0	0	0	0	0	0	0	0	0	0	0	0	0	0	0	0	0	0	0	0	1	0	0	0	0	0	8	0	0	0	0	0	0	0	0	0
l1f3d	0	1	0	0	1	1	0	0	0	0	0	0	0	0	0	0	0	1	0	0	0	0	0	0	0	0	0	0	0	0	0	0	8	0	0	0	0	0	0	8	0	2.5	0	0	0	2.5	0	0	0
l1f3e	0	1	0	0	0	0	0	1	0	1	0	0	0	0	0	0	0	0	0	0	0	0	0	0	0	0	0	0	0	0	0	0	0	0	1	0	0	0	1	0	0	2.5	1	0	0	0	0	0	0
l1z3a	0	0	0	0	0	0	0	0	0	0	0	0	0	0	0	0	0	0	0	0	0	0	1	0	0	0	0	0	0	0	0	1	5	0	0	0	0	0	0	1	0	0	0	0	0	0	0	0	0
l1z3b	0	0	0	0	0	1	0	0	0	1	0	0	0	0	0	0	0	0	0	0	0	0	0	0	0	0	0	0	0	0	0	0	0	0	0	0	0	0	0	0	0	0	3.5	0	0	2.5	0	0	0
l1z3c	0	0	0	0	0	1	0	0	0	0	0	0	0	0	1	0	0	0	0	0	0	0	0	0	0	0	0	0	0	0	0	0	0	0	0	0	0	1	0	0	0	0	3	0	0	2.5	0	0	0
l1z3d	0	0	0	0	0	5	0	0	0	0	0	0	0	0	0	0	0	0	0	0	0	0	0	0	0	0	0	0	0	0	0	1	0	0	0	0	0	0	2.5	0	0	0	3.5	0	0	0	0	0	0
l1z3e	0	0	0	0	1	0	0	0	0	0	0	0	0	0	0	0	0	0	0	0	0	0	0	0	0	0	0	0	0	0	0	1	0	0	0	0	0	0	2.5	0	0	1	5	0	0	2.5	0	0	0
l2b3a	0	2.5	0	0	0	0	0	0	0	2.5	2.5	0	0	0	0	0	0	1	0	0	0	0	0	0	0	0	0	0	1	0	0	0	1	0	0	0	0	1	0	3.5	0	2.5	2.5	0	0	0	0	0	0
l2b3b	0	0	0	0	0	0	0	0	0	0	0	0	0	0	0	0	0	0	0	0	0	0	0	0	0	0	0	0	0	0	0	0	0	0	0	0	0	0	0	2.5	0	1	0	0	0	0	0	0	0
l2b3c	0	2.5	0	0	0	0	0	0	0	2.5	2.5	0	0	0	0	0	0	0	0	0	0	0	0	0	0	0	0	0	0	0	0	0	0	0	0	0	0	0	0	5	0	0	0	0	0	0	0	0	0
l2b3e	0	0	0	0	0	0	0	0	0	0	0	0	0	0	0	0	0	0	0	0	0	0	0	0	0	0	0	0	0	0	0	0	0	0	0	0	0	0	0	0	0	0	0	0	0	0	0	0	0
l2b3f	0	0	0	0	2.5	0	0	0	0	1	0	0	0	0	0	0	0	0	0	0	0	0	0	0	0	0	0	0	0	0	0	2.5	0	0	0	0	0	0	0	2.5	0	0	1	0	0	0	0	0	0
l2y3a	0	0	0	0	0	0	0	0	0	0	0	0	0	0	0	0	0	0	0	0	0	0	0	0	0	0	0	0	0	0	0	0	3.5	0	0	0	0	0	0	5	0	0	2.5	0	0	0	0	0	0
l2y3b	0	0	0	0	0	0	0	0	0	0	0	0	0	0	0	0	0	0	0	0	0	0	2.5	0	0	0	0	0	0	0	0	0	1	0	1	0	0	0	3.5	15.5	0	0	2.5	0	0	0	0	0	0
l2z3c	0	2.5	0	0	1	2.5	0	0	0	0	0	0	0	0	0	0	0	1	0	0	0	0	0	0	0	0	0	0	1	0	0	0	0	0	0	0	0	0	0	2.5	0	0	0	0	0	0	0	0	0
l2z3d	0	0	0	0	3.5	0	0	0	0	0	0	0	0	0	0	0	0	0	0	0	0	0	0	0	0	0	0	0	0	0	0	0	0	0	0	0	0	0	3.5	8	0	0	1	0	0	0	0	0	0
l2z3e	0	0	0	0	1	0	0	0	0	0	0	0	0	0	0	0	0	0	0	0	0	0	1	0	0	0	0	0	0	0	0	0	2	0	0	0	0	0	0	2.5	0	0	2	0	0	0	0	0	0
l3b3a	0	0	0	0	0	2.5	0	0	0	1	0	0	0	0	0	0	0	0	0	0	0	0	0	0	0	0	0	0	0	0	0	0	0	0	0	0	0	0	0	1	0	1	0	0	0	0	0	0	0
l3b3b	0	0	0	0	0	0	0	0	0	0	0	0	0	0	0	0	0	0	0	0	0	0	0	0	0	0	0	0	0	0	0	0	1	0	0	0	0	0	0	0	0	1	2.5	0	0	0	0	0	0
l3b3c	0	0	0	0	0	0	0	0	0	2.5	0	0	0	0	0	0	0	0	0	0	0	0	0	0	0	0	0	0	0	0	0	0	0	0	0	0	0	0	0	2.5	0	2.5	0	0	0	0	0	0	0
l3b3d	0	0	0	0	0	0	0	0	0	0	0	0	0	0	0	0	0	0	0	0	1	0	0	0	0	0	0	0	0	0	0	0	1	0	0	0	0	0	0	0	0	2.5	2.5	0	0	0	0	0	0
l3b3e	0	0	0	0	0	5	0	0	0	0	0	0	0	0	0	0	0	0	0	0	0	0	1	0	0	0	0	0	0	0	0	0	0	0	0	0	0	0	0	0	0	8	0	0	0	0	0	0	0
l3y3a	0	0	0	0	0	2.5	0	0	0	0	0	0	0	0	0	0	0	1	0	0	0	0	0	0	0	0	0	0	0	0	0	8	1	0	0	0	0	0	0	0	0	1	1	0	0	0	0	0	0
l3y3b	0	0	0	0	0	1	0	0	0	0	0	0	0	0	0	0	0	0	0	0	0	0	0	0	0	0	0	0	0	0	0	1	0	0	0	0	0	0	1	0	0	0	1	0	0	0	0	0	0
l3y3c	0	0	0	0	0	1	0	0	0	0	0	0	0	0	1	0	0	0	0	0	0	0	0	0	0	0	0	0	0	0	0	1	0	0	0	0	0	0	1	0	0	0	2	0	0	0	0	0	0
l3y3e	0	0	0	0	0	8.5	0	0	0	0	0	0	0	0	1	0	0	0	0	0	0	0	0	0	0	0	0	0	0	0	0	1	8	0	0	0	0	2.5	0	0	0	3.5	0	0	0	3.5	0	0	0
l3y3f	0	0	0	0	0	20.5	0	0	0	0	0	0	0	0	0	0	0	0	0	0	0	0	0	0	0	0	0	0	0	0	0	0	10.5	0	0	0	0	1	1	0	0	2.5	1	0	0	1	0	0	0
l4c3a	0	0	0	0	0	0	0	0	0	0	0	0	0	0	0	0	0	0	0	0	0	0	0	0	0	0	1	1	0	1	2	0	0	0	0	0	0	0	2.5	0	0	1	0	0	0	0	0	0	0
l4c3b	0	0	0	0	0	5	0	0	0	0	0	0	0	0	0	0	0	0	0	0	0	0	0	0	0	0	0	10.5	0	0	0	0	0	0	0	0	0	0	0	0	0	1	1	0	0	0	0	0	0
l4c3c	0	0	0	0	0	2.5	0	0	0	0	0	0	0	0	0	0	0	0	0	0	0	0	0	0	0	0	0	3.5	0	0	0	0	1	0	0	0	0	0	1	0	0	0	2	0	0	0	0	0	0
l4c3d	0	0	0	0	2.5	3.5	0	0	0	0	0	0	0	0	0	0	0	0	0	0	1	0	0	0	0	0	0	5	0	0	2	0	0	0	0	2.5	0	0	1	0	0	2.5	3.5	0	0	0	0	0	0
l4c3e	0	0	0	0	0	2	0	0	0	0	0	0	0	0	0	0	0	0	0	0	0	0	0	0	0	0	0	2.5	0	2.5	0	0	0	0	0	0	0	0	2.5	0	0	1	2.5	0	0	0	0	0	0
l4x3a	0	0	0	0	0	0	0	0	0	0	0	2.5	0	0	0	0	1	0	2.5	0	0	0	0	0	0	0	0	1	0	0	0	0	0	0	0	0	0	0	5	0	0	9	3.5	0	0	0	0	0	0
l4x3b	0	0	0	1	0	3	0	0	0	0	0	1	0	0	0	0	0	0	0	0	0	0	0	0	0	0	0	2	0	0	0	0	0	0	0	0	1	0	5	0	0	3.5	1	0	0	0	0	0	0
l4x3c	0	0	0	0	0	19	0	0	0	0	0	0	0	0	0	0	1	0	3.5	1	0	0	0	1	85.5	0	0	0	0	0	0	0	0	0	0	0	0	2.5	10.5	0	0	10.5	1	0	0	1	0	0	0
l4x3d	0	0	0	0	0	88	0	0	0	0	0	0	0	0	0	2.5	2.5	0	0	0	0	0	0	2	0	0	0	0	0	0	0	1	0	0	0	0	0	3.5	15.5	0	0	8	5	2.5	0	2.5	0	0	0
l4x3e	0	0	0	1	0	11.5	0	0	1	0	0	0	0	0	0	1	3.5	0	3.5	0	0	0	0	3.5	85.5	0	0	0	0	0	0	0	0	0	0	0	0	2.5	3.5	0	0	2	2.5	0	0	0	0	0	0
l5a3a	0	0	0	0	0	0	0	0	0	0	0	0	0	0	0	0	0	0	0	0	0	1	0	0	0	0	0	0	0	0	0	0	0	0	0	0	0	2.5	2.5	0	0	3.5	2.5	0	0	9	0	0	0
l5a3b	0	0	0	0	0	5	0	0	0	0	0	0	0	0	0	0	0	0	2.5	0	0	0	0	0	0	0	0	0	0	0	0	1	0	0	0	0	0	8	0	0	0	2.5	0	0	0	0	0	0	0
l5a3c	0	0	0	0	0	75.5	0	0	0	0	0	0	0	0	0	0	0	0	0	0	0	1	0	0	0	0	0	0	0	0	0	0	0	0	0	0	0	8	13	0	0	5	0	8	0	0	0	0	0
l5a3f	0	0	0	0	0	23.5	0	0	0	0	0	0	0	0	0	0	0	0	0	0	0	0	0	2.5	0	0	0	0	0	0	0	1	0	0	0	0	0	2.5	1	0	0	8	3.5	0	0	4.5	0	0	0
l5a3g	0	0	0	0	0	3.5	0	0	0	0	1	0	1	0	0	0	0	0	0	0	0	0	0	2.5	0	0	0	0	0	0	0	0	0	0	0	0	0	1	2.5	0	0	1	4.5	0	1	1	0	2.5	0
l5x3a	0	0	0	0	0	1	0	0	0	0	0	0	0	0	1	0	0	0	1	0	0	0	0	0	0	0	0	0	0	0	0	2.5	0	0	0	0	0	0	1	0	0	1	3.5	0	0	0	0	0	0
l5x3b	0	0	0	0	0	2.5	1	0	0	0	0	0	0	0	0	0	0	0	0	0	0	0	0	0	0	0	0	0	0	0	0	0	0	0	0	0	0	1	0	0	0	5	2	0	0	0	0	0	0
l5x3c	0	0	0	0	0	0	0	0	0	0	0	0	0	0	1	0	0	0	0	0	0	0	0	2.5	0	0	0	0	0	0	0	0	0	0	0	0	0	2.5	1	0	0	1	2.5	0	0	0	0	0	0
l5x3d	0	0	0	0	0	0	0	0	0	0	0	0	0	0	0	0	1	0	0	0	0	0	0	0	0	0	0	0	0	0	0	2.5	0	0	0	1	0	0	0	0	0	2.5	2.5	0	0	0	0	0	0
l5x3e	0	0	0	0	0	2.5	0	0	0	0	0	0	0	0	1	0	0	0	0	0	0	0	0	0	0	0	0	0	0	0	0	2.5	1	0	0	0	0	2.5	1	0	0	1	0	0	0	1	0	0	0
l1f1a	0	0	0	0	1	8	0	1	0	1	0	0	0	0	1	0	0	0	0	0	0	0	1	0	0	0	0	0	0	0	0	1	16	0	0	0	0	0	0	2.5	0	1	19.5	0	0	0	0	0	0
l1f1b	0	0	0	0	0	2.5	0	0	0	0	1	0	0	0	0	0	0	0	0	0	0	0	0	0	0	0	0	0	0	0	0	0	0	8	0	0	0	0	2.5	2.5	0	15.5	2	0	0	16.5	0	0	0
l1f1c	0	0	0	0	0	1	0	0	0	0	0	0	0	0	0	0	0	0	0	0	0	0	0	0	0	0	0	0	1	0	0	0	85.5	0	0	0	0	0	1	0	0	8	1	0	0	0	0	0	0
l1f1d	0	0	0	0	0	3.5	0	0	0	0	0	0	0	0	0	0	0	0	0	0	0	0	0	0	0	2.5	0	0	0	0	0	0	2.5	0	1	0	0	0	1	0	0	15.5	18.5	0	0	10.5	0	0	0
l1f1e	0	0	0	0	0	0	0	0	0	0	0	0	0	0	0	0	0	0	0	0	0	0	0	0	0	0	0	0	0	0	0	0	1	0	0	0	0	0	1	0	0	8	1	0	0	0	0	0	0
l1z1a	0	0	0	0	0	2	0	0	0	0	2.5	0	0	0	1	0	0	0	0	0	1	0	0	0	0	0	0	1	0	0	0	1	0	0	0	0	0	0	1	0	0	1	3.5	0	0	2.5	2.5	0	0
l1z1b	0	0	0	0	0	7.5	0	0	0	0	0	0	0	0	1	0	0	0	0	0	0	0	2	0	0	0	0	0	1	0	1	2.5	0	0	1	0	0	2.5	0	1	0	2.5	10.5	0	0	8	0	0	0
l1z1c	0	0	0	0	0	2.5	0	0	0	0	0	0	0	0	1	0	0	0	0	0	0	0	2.5	0	0	0	0	0	0	0	0	9	19	0	0	0	0	2	8	0	0	15.5	41.5	0	0	10.5	1	0	0
l1z1d	0	0	0	0	0	6	0	0	0	0	0	0	0	0	0	0	0	0	0	0	0	0	3.5	0	0	0	0	0	0	0	0	2.5	78	0	0	0	0	8	24.5	1	0	8	19	0	0	8	0	0	0
l1z1e	0	0	0	0	0	3.5	0	0	0	0	0	0	0	0	0	0	0	0	0	0	0	0	0	0	0	0	0	0	0	0	0	0	2.5	0	0	0	0	0	0	0	0	0	3.5	0	0	1	0	0	0
l2b1a	0	8	0	0	0	0	0	0	0	0	2.5	0	0	0	0	0	0	0	0	0	0	0	0	0	0	0	0	0	0	0	0	0	1	0	0	0	0	0	0	0	0	0	2.5	0	0	0	0	0	0
l2b1b	0	2.5	0	0	0	0	0	1	0	0	0	0	0	0	0	0	0	0	0	0	0	0	0	0	0	0	0	0	0	0	0	0	1	0	0	0	0	0	0	0	0	0	2.5	0	0	0	0	0	0
l2b1c	0	1	0	0	0	0	0	0	0	0	8	0	0	0	0	0	0	0	0	0	0	0	0	0	0	0	0	0	1	0	0	0	0	0	0	0	0	0	0	0	0	0	1	0	0	0	0	0	0
L2b1d	0	2.5	0	0	0	1	0	1	0	1	8	0	0	0	0	0	0	0	0	0	0	0	0	0	0	0	0	0	0	0	0	1	2.5	0	0	0	0	85.5	0	0	0	0	1	0	0	0	0	0	0
l2b1e	0	0	0	0	0	0	0	0	0	0	0	0	0	0	0	0	0	0	0	0	0	0	1	0	0	1	0	0	1	0	0	0	1	0	0	0	0	2.5	0	2.5	0	0	2.5	0	0	0	0	0	0
l2y1d	0	0	0	0	0	0	0	0	0	0	0	0	0	0	0	0	0	0	0	0	0	0	0	0	0	0	0	0	0	0	0	0	8	0	0	0	0	0	1	18	0	0	5	0	0	0	0	0	0
l2y1e	0	0	0	0	0	2.5	0	0	0	0	0	0	0	0	0	0	0	1	2.5	0	0	0	2.5	0	0	0	0	0	0	0	0	0	13	0	15.5	0	0	0	9	8	0	0	2.5	0	0	0	0	0	0
l2z1a	0	0	0	0	0	0	0	0	0	0	0	0	0	0	0	0	0	0	0	0	0	0	0	0	0	0	0	0	0	0	0	0	0	0	2.5	0	0	0	93.5	0	0	0	15.5	0	0	0	0	0	0
l2z1b	0	8	0	0	0	26	0	0	0	0	1	0	0	0	0	0	0	0	0	0	0	0	1	0	0	0	0	0	0	0	0	1	5	0	0	0	0	0	2.5	16.5	0	0	26	0	0	2.5	0	0	0
l2z1c	0	0	0	0	0	1	0	0	0	1	0	0	0	0	0	0	0	0	0	0	0	0	0	0	0	0	0	0	0	0	0	0	0	0	0	0	0	0	0	3.5	0	0	1	0	0	0	0	0	0
l3a1d	0	0	0	0	0	2	0	0	0	0	0	0	0	0	0	0	0	0	0	0	0	0	0	0	0	0	0	0	0	0	0	2.5	0	0	0	0	0	0	0	0	0	0	4.5	0	0	0	0	0	0
l3b1a	0	0	0	0	0	5	0	0	0	1	0	0	0	0	0	0	0	0	0	0	0	0	0	0	0	0	0	0	0	0	0	0	2	0	0	0	0	0	0	2.5	0	1	9	0	0	0	0	0	0
l3b1b	0	0	0	0	0	2	0	0	0	0	0	0	0	0	0	0	0	0	0	0	0	0	0	0	0	0	0	0	0	0	0	8	2.5	0	0	0	0	0	0	0	0	0	8	0	0	0	0	0	0
l3b1c	0	0	0	0	0	2	0	0	0	0	0	0	0	0	0	0	0	0	0	0	0	0	0	0	0	1	0	0	0	0	0	0	3.5	0	0	0	0	0	0	0	0	0	0	0	0	0	0	0	0
l3b1e	0	0	0	0	0	86	0	0	0	1	0	0	0	0	0	0	0	0	0	0	0	0	0	0	0	1	0	0	0	0	0	0	1	0	0	0	0	0	0	0	0	15.5	3.5	0	0	0	0	0	0
l3y1a	0	0	0	0	0	90.5	0	1	0	0	0	0	0	0	0	0	0	0	0	0	0	0	1	0	0	0	0	0	0	0	0	1	16.5	0	0	0	0	0	0	0	0	3.5	23	0	0	0	0	0	0
l3y1b	0	0	0	0	0	18.5	0	0	0	0	0	0	0	0	0	0	0	0	0	0	0	0	1	0	0	0	0	0	0	0	1	1	9	0	0	0	0	0	0	2.5	0	1	15.5	0	0	0	0	0	0
l3y1c	0	0	0	0	0	5	0	0	0	0	0	0	0	0	0	0	0	0	0	0	0	0	0	0	0	0	0	0	0	0	0	1	1	0	0	0	0	0	0	0	0	1	3.5	0	0	0	0	0	0
l3y1d	0	0	0	0	0	6	0	0	0	0	0	0	0	0	0	0	0	0	0	0	0	0	1	0	0	0	0	0	0	0	0	0	2.5	0	0	0	0	0	0	0	0	2.5	3.5	0	0	8	0	0	0
l3y1e	0	0	0	0	0	103.5	0	0	0	0	0	0	0	0	0	0	0	0	0	0	0	0	0	0	0	0	0	0	0	0	0	1	6	0	0	0	0	0	0	2.5	0	2.5	1	0	0	0	0	0	0
l4c1a	0	0	0	0	0	2.5	0	0	0	0	0	0	0	0	0	0	2.5	0	0	0	0	5	0	0	0	0	0	93.5	0	0	1	0	2.5	0	0	0	2.5	1	0	0	0	2.5	3.5	0	0	16	0	0	0
l4c1b	0	0	0	0	0	0	0	0	0	0	0	0	0	0	0	0	0	0	0	0	0	0	0	0	0	0	0	0	0	18.5	0	0	0	0	0	0	0	0	1	0	0	1	1	0	0	0	0	0	0
l4c1c	0	0	0	0	0	3.5	0	0	0	0	0	0	0	0	0	0	0	0	0	0	0	0	0	0	0	0	0	10.5	0	1	1	0	1	0	0	0	0	0	0	0	0	1	2	0	0	0	0	0	0
l4c1d	0	0	0	0	0	4.5	0	0	0	0	0	2.5	0	0	0	0	0	0	0	0	0	1	0	0	0	0	0	6	0	0	0	0	0	0	0	0	0	0	0	0	0	0	19	0	0	2.5	0	0	0
l4c1e	0	0	0	0	0	4.5	0	6	0	0	0	2.5	0	9	0	0	0	8	1	0	0	0	0	0	0	0	19	101.5	0	3.5	1	0	1	0	1	0	0	0	0	0	0	2	18.5	1	0	0	0	0	0
l4x1a	0	0	0	0	0	3.5	0	0	0	0	1	1	0	0	0	0	0	0	26	0	0	2	0	0	0	0	0	8	0	1	0	1	0	0	0	0	0	2.5	17.5	0	1	18	3.5	0	0	18	0	0	0
l4x1b	2.5	0	1	0	0	0	0	0	0	0	0	2.5	0	0	0	0	2.5	0	88.5	1	0	3	0	0	0	0	0	16.5	0	8	0	0	2	0	0	0	0	2.5	5	0	0	15.5	13	0	0	10.5	0	0	0
l4x1c	1	0	0	0	0	3.5	0	0	0	0	0	0	0	0	0	1	2.5	0	89	0	0	3.5	1	0	0	0	0	0	0	0	0	0	0	0	0	0	0	1	2.5	0	0	0	6	0	0	2.5	0	0	0
l4x1d	0	0	0	0	0	98.5	0	0	0	0	0	2.5	0	0	0	0	0	0	0	0	1	10.5	0	0	0	0	0	0	0	0	0	0	1	0	0	0	15.5	0	15.5	0	0	10.5	20.5	0	0	11.5	0	0	0
l4x1e	0	0	0	0	0	8.5	0	0	0	0	0	0	0	0	0	0	0	0	15.5	0	0	2	0	0	0	0	0	0	0	0	1	0	0	0	0	0	1	1	11.5	0	0	2.5	10.5	0	0	18	0	0	1
l5a1a	2.5	0	0	0	0	5	0	0	0	0	2.5	0	0	0	0	0	0	0	16	0	0	0	0	0	0	1	0	0	0	0	0	0	0	0	0	0	0	2.5	2.5	0	0	9	10.5	0	0	10.5	0	0	0
l5a1b	2.5	0	0	0	0	8	0	0	0	0	0	0	0	0	0	0	0	0	93.5	0	0	0	0	0	0	0	0	0	0	0	0	0	2.5	0	0	0	0	0	2.5	0	0	18	13	0	0	88	0	0	0
l5a1c	1	0	0	0	0	1	0	0	0	0	2.5	0	0	0	0	0	0	0	15.5	0	0	1	0	0	0	0	0	0	0	0	0	0	0	0	0	0	0	2.5	1	0	0	2.5	23.5	2.5	0	23.5	0	0	0
l5a1d	0	0	0	0	0	10.5	0	0	0	0	0	0	0	0	0	0	0	0	0	0	0	1	0	0	0	0	0	0	0	0	0	0	0	0	0	0	0	8	3.5	0	0	9	10.5	0	0	93.5	0	0	0
l5a1e	0	0	0	0	0	0	0	0	0	0	0	0	0	0	0	0	0	0	13	0	0	3.5	0	0	0	0	0	0	0	0	0	0	1	0	0	0	0	0	1	0	0	5	10.5	2.5	0	8	0	0	0
l5x1a	0	0	0	0	0	3.5	0	0	0	0	0	0	0	0	0	0	0	0	9	0	0	0	0	0	1	0	0	0	0	0	0	0	2.5	0	0	2.5	1	15.5	0	0	0	3.5	9	0	0	88	0	0	0
l5x1b	0	0	0	0	0	4.5	0	1	0	0	0	0	0	0	0	0	0	0	10.5	0	0	0	0	0	0	1	0	0	0	0	0	0	0	0	0	2.5	0	8	0	0	0	8	6	2.5	0	10.5	0	0	0
l5x1c	0	0	0	0	0	1	1	0	0	0	0	0	0	0	0	0	1	0	4.5	0	0	0	0	0	0	1	0	0	0	0	0	0	0	0	0	2.5	0	8	0	0	0	0	5	0	0	8	0	0	0
l5x1d	2.5	0	0	0	0	2	0	0	0	0	0	0	0	0	0	0	0	0	153.5	0	0	1	0	0	0	0	0	0	0	8	0	0	2.5	0	0	0	0	2.5	2.5	0	0	2	26	0	0	15.5	0	0	0
l5x1e	0	0	0	0	0	2	0	0	0	0	0	0	0	0	0	0	0	0	5	0	0	2.5	0	0	0	0	0	0	0	0	0	0	2.5	0	0	0	0	85.5	2.5	0	0	10.5	11.5	2.5	0	16.5	0	0	0
l1f2a	0	0	0	0	0	2.5	0	1	0	1	0	0	0	0	0	0	0	0	0	0	0	0	1	0	0	0	0	0	0	0	0	1	5	0	0	0	0	1	0	2.5	0	2.5	12.5	0	0	0	0	0	0
l1f2b	0	0	0	0	0	0	0	1	0	1	0	0	0	0	0	0	0	0	0	0	0	0	0	0	0	0	0	0	0	0	0	0	15.5	0	0	0	0	0	1	2.5	0	2.5	0	0	0	0	0	0	0
l1f2c	0	0	0	0	0	0	0	1	0	1	0	0	0	0	0	0	0	0	0	0	0	1	0	0	0	0	0	0	0	0	0	0	3.5	2.5	0	0	0	0	1	2.5	0	2.5	0	0	0	0	0	0	0
l1f2d	0	2.5	0	0	0	1	0	1	0	8	0	0	0	0	0	0	0	0	0	0	0	8	0	0	0	0	0	0	0	0	0	0	9	2.5	0	0	0	0	8	2	0	15.5	3.5	0	0	1	0	0	0
l1f2e	0	1	0	0	0	0	0	2.5	0	0	1	0	0	0	0	0	0	0	0	0	0	0	0	0	0	0	0	0	0	0	0	0	15.5	2.5	0	0	0	8	2.5	2.5	0	8	3.5	0	0	10.5	0	0	0
l1z2a	0	0	0	0	0	0	0	0	0	2.5	0	0	0	0	0	0	0	0	0	0	0	0	2.5	0	0	0	0	0	0	0	0	0	1	0	2.5	0	0	0	0	2.5	0	0	5	0	0	0	0	0	0
l1z2b	0	0	1	0	0	15.5	0	0	0	0	0	0	0	0	1	0	0	0	0	0	0	0	2.5	0	0	0	0	0	0	0	0	8	4.5	0	0	0	0	2	1	0	0	8	20.5	0	0	2.5	0	0	0
l1z2c	0	0	0	0	0	10.5	0	0	0	0	0	0	0	0	0	0	0	0	0	0	15.5	0	0	0	0	0	0	0	0	0	0	3.5	10.5	0	1	0	0	2.5	2.5	2.5	0	8	13	0	0	8	2.5	0	0
l1z2d	0	1	0	0	0	4.5	0	0	0	0	1	0	0	0	0	0	0	0	1	0	0	0	0	0	0	0	0	0	0	0	0	2.5	2.5	0	0	0	0	2.5	2	2.5	0	3.5	19.5	0	0	31	0	0	0
l1z2e	0	0	0	0	0	18	0	0	0	0	0	0	0	0	0	0	0	0	0	0	0	0	0	0	0	0	0	0	0	0	0	1	3.5	0	0	0	0	2.5	0	1	0	0	16	0	0	1	0	0	0
l2b2a	0	8	0	0	0	0	0	0	0	0	0	0	0	0	0	0	0	0	0	0	0	0	0	0	0	0	0	0	0	0	0	0	1	0	0	0	0	0	0	0	0	0	2	0	0	0	0	0	0
l2b2b	0	2.5	0	0	0	0	0	0	0	2.5	1	0	0	0	0	0	0	0	0	0	2.5	0	0	0	0	0	0	0	0	0	0	0	2.5	0	0	0	0	2.5	0	2.5	0	0	0	0	0	0	0	0	0
l2b2c	0	1	0	0	0	3.5	0	2.5	0	0	0	0	0	0	0	0	0	1	0	0	0	0	0	0	0	0	0	0	0	0	0	0	0	0	0	0	0	0	0	2.5	0	0	1	0	0	0	0	0	0
l2b2e	0	1	0	0	0	0	0	0	0	0	8	0	0	0	0	0	0	0	0	0	1	0	0	0	0	0	0	0	0	0	0	0	0	0	0	0	0	0	0	0	0	0	0	0	0	0	0	0	0
l2b2f	0	2.5	0	0	0	0	0	0	0	1	0	0	0	0	0	0	0	0	0	0	0	0	0	0	0	0	0	0	0	0	0	0	0	0	0	0	0	0	0	0	0	0	0	0	0	0	0	0	0
l2y2a	0	0	0	0	0	93	0	0	0	0	0	0	0	0	0	0	0	0	0	0	0	0	0	0	0	2.5	0	0	2.5	0	1	2.5	2.5	0	0	0	0	0	0	18	0	0	10.5	0	0	0	0	0	0
l2y2d	0	0	0	0	0	5	0	0	0	0	0	0	0	0	0	0	0	0	0	0	0	0	0	0	0	1	0	0	0	0	0	0	0	0	0	0	0	0	1	2.5	0	0	9	0	0	2.5	0	0	0
l2z2e	0	0	0	0	0	5	0	0	0	0	0	0	0	0	1	0	0	0	0	0	0	0	0	0	0	0	0	0	0	2.5	0	2.5	0	0	0	0	0	2.5	88	2.5	0	2.5	5	0	0	0	0	0	0
l2z2f	0	2.5	0	0	0	2.5	0	0	0	0	0	0	0	0	0	0	0	0	0	0	0	0	1	0	0	0	0	0	0	0	0	2.5	0	0	0	0	0	0	10.5	16.5	0	0	1	0	0	0	0	0	0
l2z2g	0	0	0	0	1	2.5	0	0	0	0	0	0	0	0	0	0	0	0	0	0	0	0	0	0	0	0	0	0	0	0	0	0	3.5	0	0	0	0	0	4.5	0	0	0	3.5	0	0	0	0	0	0
l3a2c	0	1	0	1	0	2.5	0	0	0	0	0	0	0	0	0	0	0	0	0	0	9	0	0	0	0	0	0	0	0	0	0	0	3.5	0	0	0	0	0	0	0	0	0	1	0	0	0	0	0	0
l3a2d	0	0	0	0	0	0	0	0	0	0	0	0	0	0	0	0	0	0	0	0	16.5	0	0	0	0	0	0	0	0	0	0	0	8	0	0	0	0	0	0	2.5	0	0	3.5	0	0	0	0	0	0
l3a2e	0	0	0	0	0	1	0	0	0	2.5	0	0	0	0	0	0	0	0	0	0	0	0	0	0	0	0	0	0	0	0	0	0	0	0	0	0	0	0	0	2.5	0	0	2.5	0	0	0	0	0	0
l3b2a	0	0	0	0	0	9	0	0	0	0	0	0	0	0	0	0	0	0	0	0	0	0	0	0	0	1	0	0	0	0	0	0	15.5	0	0	0	0	0	0	0	0	8	2	0	0	0	0	0	0
l3b2b	0	0	0	0	0	2.5	0	0	0	0	0	0	0	0	0	0	0	0	0	0	0	0	0	0	0	1	0	0	0	0	0	0	0	0	0	0	0	0	0	0	0	1	2	0	0	0	0	0	0
l3y2a	0	0	0	0	0	18.5	0	0	0	0	0	0	0	0	0	0	0	0	0	0	0	0	0	0	0	0	0	0	0	0	0	1	1	0	0	0	0	2.5	1	2.5	0	0	8	0	0	1	0	0	0
l3y2b	0	0	0	0	0	33.5	0	0	0	0	0	0	0	0	1	0	0	0	0	0	1	0	0	0	0	0	0	0	0	0	0	0	1	0	0	0	0	0	0	0	0	1	0	0	0	0	0	0	0
l3y2c	0	0	0	0	1	3.5	0	0	0	0	0	0	0	0	0	0	0	0	0	0	0	0	1	0	0	0	0	0	0	0	2.5	2.5	3.5	0	0	0	0	0	0	0	0	0	0	0	0	0	0	0	1
l3y2d	0	0	0	0	0	5.5	0	0	0	0	0	0	0	0	1	0	0	0	0	0	0	0	1	0	0	0	0	0	0	0	0	2.5	1	0	0	0	0	0	0	1	0	0	2.5	0	0	0	0	0	0
l3y2e	0	0	0	0	1	13	0	0	0	0	0	0	0	0	0	0	0	0	0	0	0	0	1	0	0	0	0	0	2.5	0	0	0	2	0	0	0	0	3.5	1	0	0	0	7	0	0	2.5	0	0	0
l4c2a	0	0	0	0	0	5.5	0	0	0	0	0	0	0	0	0	0	0	0	0	0	0	0	0	0	0	1	10.5	0	0	2.5	1	0	0	0	0	0	0	0	0	0	0	0	1	0	0	1	0	0	0
l4c2b	0	0	0	0	0	10.5	0	0	0	0	0	0	0	0	0	0	0	0	0	0	0	1	0	0	0	0	0	1	0	1	0	0	0	0	0	0	0	0	2.5	0	0	2.5	5	0	0	2.5	0	0	0
l4c2c	0	0	0	0	0	3.5	0	0	0	0	0	1	0	0	0	0	0	0	0	0	0	0	0	0	0	0	1	5	0	3.5	0	0	0	0	0	0	1	1	9	0	0	0	2.5	0	0	1	0	0	0
l4c2d	0	1	0	0	0	11.5	0	1	0	0	0	1	0	0	0	0	0	0	0	0	0	0	0	0	0	0	0	3.5	0	0	0	0	1	0	0	0	0	0	2.5	0	0	1	2.5	0	0	2.5	0	0	0
l4c2e	0	0	0	0	0	2	0	0	0	0	0	2.5	0	0	0	0	0	0	0	0	0	0	0	0	0	0	0	4.5	0	0	0	0	0	0	0	0	2.5	0	0	0	0	1	6	0	0	6	0	0	0
l4x2a	0	0	0	0	0	18	0	0	0	0	1	0	0	0	0	0	2.5	0	89	1	0	0	0	8	0	0	0	1	0	0	0	2.5	0	0	0	0	0	8	88	0	0	9	2.5	0	0	88	0	0	0
l4x2b	1	0	0	0	0	1	0	0	0	0	0	0	0	0	0	0	2.5	0	96	0	0	0	0	1	0	0	0	8	0	0	0	0	0	0	0	0	0	0	31	0	1	10.5	3.5	1	0	8	0	0	0
l4x2c	0	0	0	0	0	1	0	0	0	0	0	1	0	0	0	0	1	0	18	0	0	1	0	0	0	0	0	2.5	0	0	0	0	0	0	0	0	1	0	2.5	0	0	2.5	10.5	0	0	2.5	0	0	0
l4x2d	0	0	0	0	0	26	0	0	0	0	1	1	0	0	0	0	0	0	0	0	0	0	0	0	0	0	1	1	0	0	0	0	1	0	0	0	1	0	6	0	0	1	0	0	0	2.5	0	0	0
l4x2e	0	0	0	0	0	111.5	0	0	0	0	0	0	0	0	0	0	0	0	1	0	0	0	0	0	0	0	0	1	0	0	0	0	3.5	0	0	0	0	0	9	0	0	18	16.5	0	0	10	0	0	0
l5a2a	1	0	0	0	0	3.5	0	0	0	0	0	0	0	0	1	0	0	0	2.5	0	0	0	0	0	0	0	0	0	0	0	0	0	0	0	0	0	0	0	2	0	0	2.5	5	0	0	85.5	0	0	0
l5a2b	0	0	0	0	0	18	0	0	0	0	0	0	0	0	0	0	1	0	1	0	0	2.5	0	0	0	0	0	0	0	0	0	0	0	0	0	0	0	2.5	18	0	0	15.5	4.5	0	0	5	0	0	0
l5a2c	0	0	0	0	0	8.5	0	0	0	0	0	0	0	0	0	0	0	0	2.5	0	0	0	0	0	0	0	0	0	0	0	0	0	0	0	0	1	0	2.5	13	0	0	2.5	5	1	0	5	0	0	0
l5a2d	0	0	0	0	0	14	0	0	0	0	0	0	1	0	0	0	1	0	0	0	0	0	0	0	0	0	0	0	0	0	0	0	0	0	0	0	0	8	88	0	0	2.5	5	0	0	10.5	0	0	0
l5a2e	0	0	0	0	0	10	0	0	0	0	0	0	0	0	0	0	0	1	0	0	0	1	0	1	0	0	0	0	0	0	0	0	1	0	0	0	0	0	2.5	0	0	0	2	2.5	0	2.5	0	0	0
l5x2a	1	0	0	0	0	13	0	0	0	0	0	0	0	0	0	0	0	0	2.5	0	0	5	0	0	0	1	0	0	0	0	1	0	1	0	0	0	0	2.5	1	0	0	1	13	0	0	15.5	0	0	0
l5x2b	2.5	0	0	0	0	0	0	0	0	0	0	0	0	0	0	0	0	0	9	0	0	1	0	0	0	1	0	0	0	0	0	0	2.5	0	0	0	0	8	0	0	0	3.5	8.5	8	0	9	0	0	0
l5x2c	0	0	0	0	0	1	0	0	0	0	0	0	0	0	0	0	0	0	101.5	0	0	1	0	0	0	0	0	0	0	1	0	1	1	0	0	0	0	2.5	0	0	0	0	20.5	0	0	8	0	0	0
l5x2d	0	2.5	0	0	0	3.5	0	0	0	0	0	0	0	0	0	0	0	0	101	0	0	0	0	0	0	0	0	0	0	1	0	0	0	0	0	0	0	0	2.5	0	0	1	19	0	0	3.5	0	0	0
l5x2e	0	0	0	0	0	8	0	0	0	0	0	0	0	0	0	0	0	0	6	0	0	0	0	0	0	0	0	0	0	0	0	0	0	0	0	0	0	15.5	2.5	0	0	2.5	5	0	0	18	0	0	0
[truncated: 80 more columns]

## Sheet: trait_data
Detailed description of life history traits is avalaible in Supplementary materials (S4 Table).
Species Name / Functional trait	Altitudinal range			Feeding index	Flight period					Generation numbers	Gregariousness	Host plant form		Larval feeding mode	Migration	Mountain distribution	Myrmecophily	Overwintering stage				Ovum placement	Range size	Range type	Wingspan
	AL1	AL2	AL3		FL1	FL2	FL3	FL4	FL5			Feeding on leaves	Feeding on flowers					Ovum	Larva	Pupa	Imago
acaciae	0.5	0.5	0	1	0	0	1	0	0	1	solo	0.5	0.5	3	0	0.5	myr	1	0	0	0	hostplant	3	european	15
acteon	0.5	0.5	0	1.73205	0	0.5	0.5	0	0	1	solo	1	0	2	0	0	nemyr	0	1	0	0	leaf	3	european	12
adippe	0.5	0.5	0	1	0	0	0.5	0.5	0	1	solo	1	0	1	0	0.5	nemyr	1	0	0	0	mimo	4	eurosiberian	28
admetus	0.5	0.5	0	1	0	0	1	0	0	1	solo	0	1	1	0	0	myr	0	1	0	0	flower	2	mediterranean	17.5
aegeria	0.5	0.5	0	2.44949	0.25	0.25	0.25	0.25	0	2	solo	1	0	2	0	0	nemyr	0	0.5	0.5	0	leaf	3	european	20.5
agestis	0.5	0.5	0	1.94416	0	0.3333	0.3334	0.3333	0	2	solo	1	0	1	0	0.5	myr	0	1	0	0	leaf	4	eurosiberian	13
aglaja	0.3333	0.3334	0.3333	1	0	0	1	0	0	1	solo	1	0	1	0	0.5	nemyr	0	1	0	0	leaf	4	eurosiberian	28
alceae	0.5	0.5	0	1.94416	0	0.25	0.25	0.25	0.25	3	solo	1	0	1	0	0.5	nemyr	0	1	0	0	leaf	4	eurosiberian	14.5
alciphron	0.3333	0.3334	0.3333	1	0	0	1	0	0	1	solo	1	0	1	0	0	nemyr	0	1	0	0	leaf	4	eurosiberian	17
alexanor	0.5	0.5	0	2.82843	0	0.5	0.5	0	0	1	solo	0	1	1	0	0	nemyr	0	0	1	0	hostplant	4	mediterranean	32
alexis	0.5	0.5	0	3.16228	0	0.5	0.5	0	0	1	solo	0.5	0.5	1	0	0	myr	0	0	1	0	flower	4	eurosiberian	15.5
alfacariensis	0.5	0.5	0	1.41421	0	0.25	0.25	0.25	0.25	2	solo	1	0	1	1	0.5	nemyr	0	1	0	0	leaf	3	european	24
anteros	0	1	0	1	0	0.5	0.5	0	0	2	solo	1	0	1	0	1	myr	0	0	1	0	leaf	2	mediterranean	15.5
anthelea	0	1	0	1.41421	0	1	0	0	0	1	solo	1	0	2	0	0.5	nemyr	0	1	0	0	mimo	2	mediterranean	24
antiopa	0.3333	0.3334	0.3333	1.41421	0.25	0.25	0.25	0.25	0	1	greg	1	0	4	1	0.5	nemyr	0	0	0	1	hostplant	5	holarctic	32
arcania	0.5	0.5	0	1.73205	0	0	0.5	0.5	0	1	solo	1	0	2	0	0.5	nemyr	0	1	0	0	leaf	3	european	18.5
arethusa	0.5	0.5	0	2.23607	0	0	0.5	0.5	0	1	solo	1	0	2	0	0.5	nemyr	0	1	0	0	mimo	4	eurosiberian	23
argiolus	0.5	0.5	0	7.45205	0.5	0	0.5	0	0	2	solo	0.5	0.5	3	0	0.5	myr	0	0	1	0	flower	5	holarctic	15
argus	0.3333	0.3334	0.3333	3.96848	0	0.3333	0.3334	0.3333	0	2	solo	0.5	0.5	1	0	0	myr	1	0	0	0	mimo	4	eurosiberian	13.5
arion	0.5	0.5	0	1	0	0.5	0.5	0	0	1	solo	0	1	1	0	0.5	myr	0	1	0	0	flower	4	eurosiberian	18
aristaeus	0.3333	0.3334	0.3333	1.73205	0	0.5	0.5	0	0	1	solo	1	0	2	0	0.5	nemyr	0	1	0	0	mimo	2	mediterranean	26
armoricanus	0.5	0.5	0	1.73205	0	0.3333	0.3334	0.3333	0	2	solo	0.5	0.5	1	0	0	nemyr	0	1	0	0	hostplant	3	european	13
atalanta	0.3333	0.3334	0.3333	1.41421	0.2	0.2	0.2	0.2	0.2	1	solo	1	0	2	1	0.5	nemyr	0	0	0	1	leaf	5	wordwide	30
athalia	0.3333	0.3334	0.3333	2.39656	0	0.3333	0.3334	0.3333	0	1	greg	1	0	1	0	0.5	nemyr	0	1	0	0	leaf	4	eurosiberian	19
aurinia	0.3333	0.3334	0.3333	3.08616	0	0.5	0.5	0	0	1	greg	1	0	2	0	0.5	nemyr	0	1	0	0	leaf	4	eurosiberian	18
ausonia	0.5	0.5	0	2.64575	0.3333	0.3334	0.3333	0	0	2	solo	0.5	0.5	1	0	0	nemyr	0	0	1	0	flower	4	eurosiberian	22
balkanicus	0.5	0.5	0	1.41421	0	0.3333	0.3334	0.3333	0	3	solo	1	0	2	0	0	myr	0	0	1	0	hostplant	4	mediterranean	10
bellargus	0.5	0.5	0	1.41421	0	0.5	0	0.5	0	2	solo	0.5	0.5	1	0	0.5	myr	0	1	0	0	leaf	3	european	15.5
brassicae	0.3333	0.3334	0.3333	3.84147	0.2	0.2	0.2	0.2	0.2	3	greg	1	0	1	1	0.5	nemyr	0	0	1	0	leaf	4	eurosiberian	30.5
briseis	0.5	0.5	0	1.41421	0	0	0.3333	0.3334	0.3333	1	solo	1	0	2	0	0.5	nemyr	0	1	0	0	mimo	4	eurosiberian	25.5
c-album	0.5	0.5	0	3.08616	0.2	0.2	0.2	0.2	0.2	2	solo	1	0	3	0	0.5	nemyr	0	0	0	1	leaf	4	eurosiberian	23
cardamines	0.5	0.5	0	2.44949	0.5	0.5	0	0	0	1	solo	0.5	0.5	1	0	0.5	nemyr	0	0	1	0	flower	4	eurosiberian	21.5
cardui	0.3333	0.3334	0.3333	5.72963	0.2	0.2	0.2	0.2	0.2	3	solo	1	0	1	1	0.5	nemyr	0	0	0	1	leaf	5	wordwide	28
cecilia	0.3333	0.3334	0.3333	1	0	0	1	0	0	1	solo	1	0	2	0	0	nemyr	0	1	0	0	leaf	2	mediterranean	15.5
celtis	0.5	0.5	0	1	0	0.5	0.5	0	0	1	solo	1	0	4	1	0.5	nemyr	0	0	0	1	leaf	4	eurosiberian	19.5
cerisy	0.5	0.5	0	1	0.5	0.5	0	0	0	1	greg	1	0	1	0	0	nemyr	0	0	1	0	leaf	2	mediterranean	28.5
cinarae	0	1	0	1	0	0	1	0	0	1	solo	1	0	1	0	0	nemyr	0	1	0	0	hostplant	3	mediterranean	15.5
cinxia	0.5	0.5	0	2.45748	0	0.3333	0.3334	0.3333	0	2	greg	1	0	1	0	0.5	nemyr	0	1	0	0	leaf	4	eurosiberian	18
circe	0.5	0.5	0	1.41421	0	0	0.5	0.5	0	1	solo	1	0	2	0	0	nemyr	0	1	0	0	mimo	4	eurosiberian	34.5
cleopatra	0.3333	0.3334	0.3333	1	0.3333	0.3334	0.3333	0	0	1	solo	1	0	3	0	0	nemyr	0	0	0	1	hostplant	2	mediterranean	27.5
coridon	0.5	0.5	0	1	0	0	0.5	0.5	0	1	solo	0.5	0.5	1	0	0.5	myr	1	0	0	0	mimo	3	european	16.5
crataegi	0.5	0.5	0	2.23607	0	0.5	0.5	0	0	1	greg	1	0	3	0	0.5	nemyr	0	1	0	0	leaf	4	eurosiberian	31
crocea	0.3333	0.3334	0.3333	3.87298	0.2	0.2	0.2	0.2	0.2	3	solo	1	0	1	1	0.5	nemyr	0	0	0	1	leaf	3	eurosiberian	25
daphne	0.5	0.5	0	1	0	0	1	0	0	1	solo	1	0	3	0	0.5	nemyr	1	0	0	0	leaf	4	eurosiberian	23.5
dia	0	1	0	1	0	0.3333	0.3334	0.3333	0	2	solo	1	0	1	0	0.5	nemyr	0	1	0	0	leaf	4	eurosiberian	16.5
didyma	0.3333	0.3334	0.3333	3.49959	0	0.3333	0.3334	0.3333	0	2	greg	1	0	1	0	0.5	nemyr	0	1	0	0	leaf	4	eurosiberian	20
dorylas	0.3333	0.3334	0.3333	1	0	0.5	0.5	0	0	2	solo	0.5	0.5	1	0	0.5	myr	0	1	0	0	leaf	3	european	16
dryas	0.5	0.5	0	2.23607	0	0	0.5	0.5	0	1	solo	1	0	2	0	0.5	nemyr	0	1	0	0	mimo	4	eurosiberian	28
duponcheli	0.5	0.5	0	1.41421	0	0.5	0.5	0	0	2	solo	1	0	1	0	0	nemyr	0	0	1	0	leaf	3	mediterranean	19
edusa	0.3333	0.3334	0.3333	2.18102	0.25	0.25	0.25	0.25	0	3	solo	0	1	1	1	0.5	nemyr	0	0	1	0	leaf	4	eurosiberian	22.5
egea	0.5	0.5	0	1	0.25	0.25	0.25	0.25	0	2	solo	1	0	3	0	0	nemyr	0	0	0	1	leaf	4	mediterranean	22.5
eumedon	0.3333	0.3334	0.3333	1	0	0.5	0.5	0	0	1	solo	0.5	0.5	1	0	0.5	myr	0	1	0	0	flower	4	eurosiberian	15
fagi	0.5	0.5	0	1.73205	0	0	0.5	0.5	0	1	solo	1	0	2	0	0	nemyr	0	1	0	0	mimo	3	eurosiberian	30
farinosa	0.5	0.5	0	1.41421	0.3333	0.3334	0.3333	0	0	1	solo	1	0	3	0	0	nemyr	0	0	0	1	leaf	3	mediterranean	30
fatua	0.5	0.5	0	1.41421	0	0.3333	0.3334	0.3333	0	1	solo	1	0	2	0	0	nemyr	0	1	0	0	mimo	2	mediterranean	29
ferula	0.5	0.5	0	1	0	0	1	0	0	1	solo	1	0	2	0	0.5	nemyr	0	1	0	0	mimo	4	eurosiberian	27.5
galathea	0.5	0.5	0	3	0	0	1	0	0	1	solo	1	0	2	0	0.5	nemyr	0	1	0	0	mimo	3	european	24.5
gruneri	0.5	0.5	0	1	0.5	0.5	0	0	0	1	solo	0.5	0.5	1	0	0.5	nemyr	0	0	1	0	flower	2	mediterranean	17
hecate	0.5	0.5	0	1	0	0	1	0	0	1	solo	1	0	1	0	0.5	nemyr	1	0	0	0	leaf	4	eurosiberian	20
hyperantus	0.5	0.5	0	4.08759	0	0	0.5	0.5	0	1	solo	1	0	2	0	0	nemyr	0	1	0	0	mimo	4	eurosiberian	22
chrysippus	0.5	0.5	0	1.41421	0.2	0.2	0.2	0.2	0.2	3	greg	1	0	2	1	0	nemyr	0	0	0	1	leaf	5	tropical	38
icarus	0.3333	0.3334	0.3333	3.4641	0	0.25	0.25	0.25	0.25	2	solo	0.5	0.5	1	0	0.5	myr	0	1	0	0	flower	4	eurosiberian	16
ilicis	0.5	0.5	0	1	0	0.5	0.5	0	0	1	solo	0.5	0.5	3	0	0	myr	1	0	0	0	leaf	3	european	17
io	0.3333	0.3334	0.3333	1.41421	0.25	0.25	0.25	0.25	0	2	greg	1	0	2	1	0.5	nemyr	0	0	0	1	leaf	4	eurosiberian	28
iolas	0	1	0	1	0	0.5	0.5	0	0	1	solo	0	1	1	0	0	myr	0	0	1	0	flower	2	european	19.5
jasius	0.3333	0.3334	0.3333	1	0	0.3333	0.3334	0.3333	0	2	solo	1	0	2	0	0	nemyr	0	1	0	0	leaf	2	mediterranean	39.5
jurtina	0.5	0.5	0	3.16228	0	0	0.5	0.5	0	1	solo	1	0	2	0	0	nemyr	0	1	0	0	mimo	3	eurosiberian	23.5
krueperi	0.5	0.5	0	1	0.3333	0.3334	0.3333	0	0	3	solo	0	1	1	0	0	nemyr	0	0	1	0	flower	3	mediterranean	23
larissa	0.3333	0.3334	0.3333	1	0	0.5	0.5	0	0	1	solo	1	0	2	0	0.5	nemyr	0	1	0	0	mimo	2	mediterranean	27.5
lathonia	0.3333	0.3334	0.3333	1	0.2	0.2	0.2	0.2	0.2	3	solo	1	0	1	1	0.5	nemyr	0	1	0	0	leaf	4	eurosiberian	21
leander	0.5	0.5	0	1.41421	0	0.5	0.5	0	0	1	solo	1	0	2	0	1	nemyr	0	1	0	0	mimo	3	mediterranean	16.5
lineola	0.3333	0.3334	0.3333	3.70297	0	0.3333	0.3334	0.3333	0	1	solo	1	0	2	0	0.5	nemyr	1	0	0	0	hostplant	4	eurosiberian	13
lupina	0.3333	0.3334	0.3333	2.23607	0	0.5	0.5	0	0	1	solo	1	0	2	0	0.5	nemyr	0	1	0	0	mimo	4	eurosiberian	23.5
lycaon	0.5	0.5	0	1.73205	0	0	0.5	0.5	0	1	solo	1	0	2	0	0.5	nemyr	0	1	0	0	mimo	4	eurosiberian	22
maera	0.5	0.5	0	3.11778	0	0.3333	0.3334	0.3333	0	2	solo	1	0	2	0	0.5	nemyr	0	1	0	0	hostplant	4	eurosiberian	26.5
machaon	0.3333	0.3334	0.3333	2	0.2	0.2	0.2	0.2	0.2	2	solo	1	0	1	0	0.5	nemyr	0	0	1	0	leaf	5	holarctic	35
malvae	0.5	0.5	0	2	0	0.3333	0.3334	0.3333	0	2	solo	1	0	1	0	0.5	nemyr	0	0	1	0	leaf	4	eurosiberian	12
mannii	0.5	0.5	0	1.41421	0.3333	0.3334	0.3333	0	0	3	solo	1	0	1	0	0.5	nemyr	0	0	1	0	leaf	2	european	22
marloyi	0.5	0.5	0	1	0	0	1	0	0	1	solo	1	0	1	0	1	nemyr	0	1	0	0	leaf	2	mediterranean	14.5
medusa	0.3333	0.3334	0.3333	1.73205	0	0.5	0.5	0	0	1	solo	1	0	2	0	0.5	nemyr	0	1	0	0	hostplant	4	eurosiberian	22.5
megera	0.3333	0.3334	0.3333	2.44949	0	0.25	0.25	0.25	0.25	2	solo	1	0	2	0	0.5	nemyr	0	0.5	0.5	0	mimo	3	european	22
minimus	0.3333	0.3334	0.3333	1	0	0.3333	0.3334	0.3333	0	2	solo	0	1	1	0	0.5	myr	0	1	0	0	flower	4	eurosiberian	11
mnemosyne	0.3333	0.3334	0.3333	1	0	0.3333	0.3334	0.3333	0	1	solo	1	0	1	0	0.5	nemyr	1	0	0	0	mimo	4	eurosiberian	28.5
napi	0.5	0.5	0	3.31662	0.25	0.25	0.25	0.25	0	3	solo	0.5	0.5	1	1	0.5	nemyr	0	0	1	0	leaf	5	holarctic	20
niobe	0.3333	0.3334	0.3333	1	0	0	0.5	0.5	0	1	solo	1	0	1	0	0.5	nemyr	1	0	0	0	mimo	4	eurosiberian	26.5
nostradamus	0.5	0.5	0	1.41421	0	0.3333	0.3334	0.3333	0	3	solo	1	0	2	0	0.5	nemyr	0	1	0	0	leaf	3	mediterranean	15.5
orbifer	0.5	0.5	0	1	0	0.5	0.5	0	0	2	solo	1	0	1	0	0.5	nemyr	0	1	0	0	flower	4	eurosiberian	12.5
orientalisC	0.5	0.5	0	1	0	0.5	0.5	0	0	2	solo	1	0	1	0	1	nemyr	0	1	0	0	mimo	1	mediterranean	14.5
orientalisE	0	0.5	0.5	1.41421	0	0	1	0	0	1	solo	1	0	2	0	1	nemyr	0	1	0	0	mimo	1	mediterranean	18.5
osiris	0	1	0	1	0	0.5	0.5	0	0	2	solo	0	1	1	0	0.5	myr	0	1	0	0	flower	3	mediterranean	13.5
ottomanaL	0.5	0.5	0	1	0	0.5	0.5	0	0	2	solo	0.5	0.5	1	0	1	myr	0	1	0	0	hostplant	2	mediterranean	14.5
pamphilus	0.5	0.5	0	2.44949	0.2	0.2	0.2	0.2	0.2	3	solo	1	0	2	0	0.5	nemyr	0	1	0	0	mimo	4	eurosiberian	15
pandora	0.5	0.5	0	1	0	0.5	0.5	0	0	1	solo	1	0	1	0	0	nemyr	0	1	0	0	mimo	4	eurosiberian	36
paphia	0.5	0.5	0	1	0	0	0.5	0.5	0	1	solo	1	0	1	0	0	nemyr	0	1	0	0	hostplant	4	eurosiberian	31
phlaeas	0.3333	0.3334	0.3333	1.41421	0	0.3333	0.3334	0.3333	0	3	solo	1	0	1	0	0.5	nemyr	0	1	0	0	leaf	5	holarctic	13.5
phoebe	0.5	0.5	0	1.41421	0	0.3333	0.3334	0.3333	0	2	greg	1	0	1	0	0.5	nemyr	0	1	0	0	leaf	4	eurosiberian	22
pirithous	0.5	0.5	0	4.37972	0.25	0.25	0.25	0.25	0	3	solo	0.5	0.5	2	1	0	myr	0	1	0	0	hostplant	4	mediterranean	12.5
podalirius	0.5	0.5	0	1	0.25	0.25	0.25	0.25	0	2	solo	0.5	0.5	3	0	0	nemyr	0	0	1	0	leaf	4	eurosiberian	36
polychloros	0.5	0.5	0	3.13527	0.25	0.25	0.25	0.25	0	1	greg	1	0	4	1	0	nemyr	0	0	0	1	hostplant	4	eurosiberian	28.5
polyxena	0.5	0.5	0	1	0.3333	0.3334	0.3333	0	0	1	greg	1	0	1	0	0	nemyr	0	0	1	0	leaf	2	european	25
proto	0.5	0.5	0	1	0	0.3333	0.3334	0.3333	0	1	solo	0.5	0.5	1	0	0.5	nemyr	0	1	0	0	hostplant	2	mediterranean	14.5
pumilio	0.5	0.5	0	2	0	0.3333	0.3334	0.3333	0	3	solo	1	0	2	0	0.5	nemyr	0	1	0	0	leaf	3	mediterranean	14
quercus	0.5	0.5	0	1	0	0	0.5	0.5	0	1	solo	0.5	0.5	4	0	0.5	myr	1	0	0	0	leaf	3	european	13
rapae	0.3333	0.3334	0.3333	4.84576	0.2	0.2	0.2	0.2	0.2	3	solo	1	0	1	1	0.5	nemyr	0	0	1	0	leaf	4	eurosiberian	25
reducta	0.5	0.5	0	1	0	0.5	0.5	0	0	2	solo	1	0	3	0	0	nemyr	0	1	0	0	leaf	2	european	25
rhamni	0.3333	0.3334	0.3333	1.41421	0.2	0.2	0.2	0.2	0.2	1	solo	1	0	3	0	0.5	nemyr	0	0	0	1	hostplant	4	eurosiberian	28
roxelana	0.5	0.5	0	2	0	0.5	0.5	0	0	1	solo	1	0	2	0	0	nemyr	0	1	0	0	hostplant	2	mediterranean	30
rubi	0.5	0.5	0	4.24798	0.5	0.5	0	0	0	1	solo	0.5	0.5	3	0	0.5	myr	0	0	1	0	flower	4	eurosiberian	14
semiargus	0.3333	0.3334	0.3333	1	0	0.3333	0.3334	0.3333	0	1	solo	0.5	0.5	1	0	0.5	myr	0	1	0	0	flower	4	eurosiberian	15.5
sephirus	0	0.5	0.5	1	0	0.5	0.5	0	0	1	solo	1	0	1	0	1	myr	0	1	0	0	leaf	2	mediterranean	15.5
serratulae	0.3333	0.3334	0.3333	1	0	0.5	0.5	0	0	1	solo	0.5	0.5	1	0	0.5	nemyr	0	1	0	0	leaf	4	eurosiberian	13
sidae	0.5	0.5	0	1	0	1	0	0	0	1	solo	0.5	0.5	1	0	0.5	nemyr	0	1	0	0	flower	4	eurosiberian	15.5
sinapis	0.3333	0.3334	0.3333	1	0	0.3333	0.3334	0.3333	0	2	solo	1	0	1	0	0.5	nemyr	0	0	1	0	leaf	3	eurosiberian	21.5
spini	0.5	0.5	0	1.41421	0	0.5	0.5	0	0	1	solo	0.5	0.5	3	0	0.5	myr	1	0	0	0	hostplant	3	european	15
statilinus	0.3333	0.3334	0.3333	2	0	0	0.5	0.5	0	1	solo	1	0	2	0	0.5	nemyr	0	1	0	0	mimo	3	european	22.5
sylvestris	0.5	0.5	0	1.73205	0	0.5	0.5	0	0	1	solo	1	0	2	0	0.5	nemyr	0	1	0	0	hostplant	3	european	14
syriaca	0.5	0.5	0	1.41421	0	0.5	0.5	0	0	1	solo	1	0	2	0	0	nemyr	0	1	0	0	mimo	3	mediterranean	35.5
tages	0.5	0.5	0	1.41421	0	0.3333	0.3334	0.3333	0	2	solo	1	0	1	0	0.5	nemyr	0	1	0	0	leaf	4	eurosiberian	13.5
thersamon	0.5	0.5	0	1	0	0.3333	0.3334	0.3333	0	3	solo	0.5	0.5	1	0	0	myr	0	1	0	0	hostplant	4	eurosiberian	15
thersites	0.5	0.5	0	1	0	0.5	0.5	0	0	2	solo	0.5	0.5	1	0	0	myr	0	1	0	0	leaf	4	eurosiberian	14.5
tithonus	0.5	0.5	0	2.82843	0	0	1	0	0	1	solo	1	0	2	0	0.5	nemyr	0	1	0	0	mimo	2	european	18
tityrus	0.3333	0.3334	0.3333	1	0	0.25	0.25	0.25	0.25	2	solo	1	0	1	0	0.5	nemyr	0	1	0	0	leaf	4	eurosiberian	15.5
trivia	0.5	0.5	0	1	0	0.5	0.5	0	0	2	greg	1	0	1	0	0	nemyr	0	1	0	0	leaf	4	eurosiberian	18
trochylus	0.5	0.5	0	1.68179	0.25	0.25	0.25	0.25	0	3	solo	0.5	0.5	1	0	0.5	myr	0	0	1	0	flower	3	tropical	8.5
urticae	0.3333	0.3334	0.3333	1	0.2	0.2	0.2	0.2	0.2	2	greg	1	0	2	1	0.5	nemyr	0	0	0	1	leaf	4	eurosiberian	23.5
venatus	0.5	0.5	0	3.70297	0	0	0.5	0.5	0	2	solo	1	0	2	0	0.5	nemyr	0	1	0	0	leaf	4	eurosiberian	15.5
vicrama	0.5	0.5	0	1.41421	0	0.3333	0.3334	0.3333	0	2	solo	0	1	1	0	0.5	myr	0	0	1	0	flower	4	eurosiberian	11
volgensis	0	1	0	1	0	0	1	0	0	1	solo	1	0	2	0	0.5	nemyr	0	1	0	0	mimo	2	mediterranean	23.5
w-album	0.5	0.5	0	1	0	0	1	0	0	1	solo	0.5	0.5	4	0	0	myr	1	0	0	0	leaf	4	eurosiberian	15.5
